# Supplementary material for: Dmc1 is a candidate for temperature tolerance during wheat meiosis
Source: Theor Appl Genet. 2019 Dec 18;133(3):809–28. doi: 10.1007/s00122-019-03508-9 (PMC7021665; doi:10.1007/s00122-019-03508-9)
Supplement: Supplementary file 9 — Expression values (TPM) of all genes inside the Dmc1 deletion region in 876 samples from different tissue types (XLSX 246 kb) [file 122_2019_3508_MOESM9_ESM.xlsx]

## Sheet: TPMs
		Gene position		Meiotic anther																			Spike
Gene ID	Gene annotation	start	end	Latent_Lepto_rep1	Latent_Lepto_rep2	Trans_Lept_Zygo_CS_1	Trans_Lept_Zygo_CS_2	Trans_Lept_Zygo_CS_3	Trans_Lept_Zygo_WR_1	Trans_Lept_Zygo_WR_2	Trans_Lept_Zygo_WR_3	Trans_Lept_Zygo_WWRR_1	Trans_Lept_Zygo_WWRR_2	Trans_Lept_Zygo_WWRR_3	Zygo_Pachy_rep1	Zygo_Pachy_rep2	Diplo_Dia_rep1	Diplo_Dia_rep2	MetaphaseI_rep1	MetaphaseI_rep2	Max TPM	Average TPMs	Sample_100A	Sample_101A	Sample_102A	Sample_118A	Sample_119B	Sample_120A	Sample_121A	Sample_122A	Sample_123A	Sample_139A	Sample_140A	Sample_141A	Sample_142A	Sample_143A	Sample_144B	Sample_157A	Sample_158A	Sample_159B	Sample_160A	Sample_161A	Sample_162A	Sample_163A	Sample_164A	Sample_165A	Sample_190A	Sample_191A	Sample_192A
TraesCS5D02G140400	L-galactono-1,4-lactone dehydrogenase	223955756	223961791	12.7527	13.7569	11.04	7.50344	6.45837	14.4659	9.79727	16.1135	15.2036	16.2783	12.4558	14.1712	16.4248	13.5585	18.922	11.1083	15.4659	18.922	13.2633	10.0783	13.27	10.9813	8.83705	10.3312	9.48925	8.71172	9.77795	9.95027	4.22501	6.59775	7.4116	6.65215	5.90982	7.70384	7.29858	4.65468	6.81099	1.67414	2.43546	2.79502	16.6605	13.1647	16.8931	8.10966	8.35197	6.65007
TraesCS5D02G140500	Spindle assembly abnormal protein 5	223991758	223992655	0	0	0	0	0	0	0	0	0	0	0	0.198403	0.221523	0.105327	0	0.294471	0	0.294471	0.0482191	0.30455	0.202317	0.784942	0	0	0.618332	0	0.583053	0.231037	0.292284	0.257697	0.254006	0	0	0	0	0	0	0	0	0	0.366935	0	0	0	0	0
TraesCS5D02G140600	Embryogenesis transmembrane protein-like	224313206	224316322	2.23448	1.61168	5.43282	4.17086	2.37781	4.34345	2.40713	3.86809	3.9438	4.31842	3.10314	0.820219	2.52745	2.40085	1.00864	0.663713	0.926197	5.43282	2.71522	0.308876	1.46863	0.306961	1.13837	0.722624	0.0435111	0.590557	0.643279	0.146056	0.524305	3.31503	0.286043	18.1771	15.9113	1.25541	19.3886	9.9855	7.17231	1.34921	1.47133	0.834808	0.348322	1.34393	3.56611	4.58974	16.2149	19.7413
TraesCS5D02G211300LC	Cyst nematode resistance protein-like	224322123	224322413	0	0	0	0	0	0	0	0	0	0	0	0	0	0	0	0	0	0	0	0	0	0	0	0	0	0	0	0	0	0	0	0	0	0	0	0	0	0	0	0	0	0	0	0	0	0
TraesCS5D02G211400LC	Retrotransposon protein, putative, LINE subclass	224322591	224322812	0	0	0	0	0	0	0	0	0	0	0	0	0	0	0	0	0	0	0	0	0	0	0	0	0	0	0	0	0	0	0	0	0	0	0	0	0	0	1.01921	0	0	0	0	0	0	0
TraesCS5D02G211500LC	Retrotransposon protein, putative, unclassified	224324455	224325243	0	0	0	0	0	0	0	0	0	0	0	0	0	0	0	0	0	0	0	0	0	0	0	0	0	0	0	0	0.113552	0	0	0	0	0	0	0	0	0	0	0	0	0	0	0	0	0
TraesCS5D02G140700	Phosphatidylinositol-4-phosphate 5-kinase 4, putative	224325320	224328774	0.114092	0.0792209	0.0177331	0	0	0.0177295	0	0	0.0213447	0.024505	0.0150015	0.0343699	0.0665685	0.0756605	0.117236	0.018561	0.0280509	0.117236	0.0370631	0	0	0	0	0.700723	0	0	0	0.972894	0.0461968	0	0	0.0136347	0	0.016636	0.221141	0.0586853	0.208042	33.6498	24.331	18.8804	0	0.112018	0	0.0898181	0	0
TraesCS5D02G211600LC	Soluble lytic murein transglycosylase	224348376	224348687	0	0	0.148561	0	0	0	0	0	0	0	0	0	0	0	0	0	0	0.148561	0.00873888	0	0	0	0	0	0	0	0	0	0	0	0	0	0	0	0	0	0	0	0	0	0	0	0	0	0	0
TraesCS5D02G140800	DTW domain containing protein	224350841	224352008	1.87274	1.40226	0.676391	0.89899	0.296998	1.51121	0.903351	0.871182	1.35091	1.54931	0.80756	1.66579	1.00156	1.58606	1.69968	0.820442	1.25258	1.87274	1.18629	0.690464	1.01326	0.746242	0.537347	0.289117	0.697609	0.444487	0.461244	0.793781	0.274631	0.521966	0.751976	0.420156	0.51333	0.806936	0.335893	0.546005	0.463278	0.124135	0.34707	0.324074	0.221948	1.37235	0.874379	0.907919	0.422051	0.477588
TraesCS5D02G211700LC	Retrotransposon protein, putative, LINE subclass	224758772	224759215	0	0	0	0	0	0	0	0	0	0	0.0782043	0	0	0	0	0	0	0.0782043	0.00460025	0	0	0	0	0	0	0	0	0	0	0	0	0.233295	0	0	0.212195	0	0.424408	0	0	0	0	0	0	0	0.262851	0
TraesCS5D02G211800LC	RNA-directed DNA polymerase (reverse transcriptase)-related family protein	224759573	224760007	0	0	0	0	0	0	0.108783	0	0	0	0.0809073	0	0	0	0	0	0.12599	0.12599	0.0185694	0	0	0	0	0	0	0	0	0	0.120601	0	0	0	0	0	0	0	0.291672	0	0.156246	0.682493	0	0	0	0	0.271332	0
TraesCS5D02G140900	Glycosyltransferase	224760012	224761795	0.187093	0.363666	1.58733	1.30158	0.592127	0.560273	0.739449	1.14247	1.17285	0.801624	0.980246	0.459849	0.420429	0.563266	0.472469	0.537676	0.334666	1.58733	0.718651	0	0.49809	0.124327	0.281087	0.300192	0.0606949	0.441935	0.389086	0.0985981	1.35698	2.40254	0.800237	3.84872	4.20196	0.170489	8.53006	6.88364	4.88357	0.283523	0.416715	0.454398	0.560808	1.6537	1.60967	14.2157	13.5983	18.6695
TraesCS5D02G211900LC	mRNA decapping complex subunit 2	224760203	224761141	0.275156	0.30464	2.19e-07	0.548841	0.488456	1.09238	0.262896	0.28434	1.45697	1.67073	1.15344	0.223285	0.170612	0.457718	0.0389461	1.02364	0.0260743	1.67073	0.557537	0.16685	0.197612	0.0978897	0	0.262338	0	0	0	0	0.23098	0.679963	0	0.00254334	0	0	1.17698	0.318309	0.0882428	0.768756	1.06062	0.787071	0	1.19586	1.12423	0.858388	0	1.76554
TraesCS5D02G212000LC	Glutathione S-transferase T3	224763275	224763580	0	0	0	0	0	0	0	0	0	0	0	0	0	0	0	0	0	0	0	0	0	0	0	0	0	0	0	0	0	0	0	0	0	0	0	0	0	0	0	0	0	0	0	0	0	0
TraesCS5D02G141000	Set1/Ash2 histone methyltransferase complex subunit ASH2	224869609	224873145	5.33437	5.98221	3.80208	3.23209	2.09094	5.26816	3.73159	4.92321	5.35893	4.72194	4.11622	6.56351	6.89865	6.17807	7.41566	5.16284	4.84655	7.41566	5.03688	2.20597	3.22424	3.33823	2.62293	2.55884	2.61683	1.95524	2.73332	2.90415	1.46646	2.18996	1.71987	2.19393	2.11857	2.0393	1.65117	1.31624	1.99706	0.264177	0.478508	0.679775	4.28853	6.06695	4.11243	1.45393	1.83179	2.05497
TraesCS5D02G141100	Ubiquitin-like protein 5	224941459	224944119	36.3412	29.1966	48.5671	43.4531	74.5972	46.5308	34.7005	36.0766	37.3977	43.1768	35.6668	43.9946	39.5021	43.6785	38.6939	37.9164	40.7145	74.5972	41.7767	33.7346	31.2968	36.6913	42.3574	37.7454	37.7736	40.9462	43.8089	50.3733	27.1028	36.3583	39.0223	59.3956	49.6083	62.2778	63.2745	64.6621	69.3574	12.9479	25.0132	20.1685	70.524	70.0902	69.0293	65.2747	62.506	64.3826
TraesCS5D02G141200	Disrupted meiotic cDNA 1 protein	224946636	224950905	14.9462	15.3572	26.2615	25.6608	37.0591	48.3485	25.7267	36.2504	51.1815	49.8346	44.3843	12.2408	13.1524	13.2581	14.9331	11.1654	17.3963	51.1815	26.8916	8.39211	11.4068	9.68066	8.38418	7.26507	7.50558	7.27053	9.64901	7.70098	2.15476	5.23228	5.42676	3.24511	3.65897	3.33823	4.11434	3.40615	3.89243	0	0.2226	0.438988	15.0061	18.4785	14.847	3.08149	4.52416	3.23683
TraesCS5D02G212100LC	BnaC03g46150D protein	225139771	225139851	0	0	0	0	0	0	0	0	0	0	0	0	0	0	0	0	0	0	0	0	0	0	0	0	0	0	0	0	0	0	0	0	0	0	0	0	0	0	0	0	0	0	0	0	0	0
TraesCS5D02G141300	Long-Chain Acyl-CoA Synthetase	225245032	225260448	6.96198	9.24927	14.9596	9.65979	10.2884	16.6667	13.1588	19.129	15.5053	16.7679	15.1014	7.94167	12.1371	7.22716	13.5649	9.60063	11.0818	19.129	12.2942	17.5996	14.2626	10.6235	23.545	21.5355	23.7305	21.6153	22.4054	22.8836	15.1778	26.555	30.4921	25.9217	23.2144	23.6976	28.6015	28.6835	25.8482	21.3211	24.3674	34.6665	34.3462	27.3228	29.896	36.8385	31.2352	30.5078
TraesCS5D02G212200LC	Retrotransposon protein, putative, LINE subclass	225256993	225257817	0.0954095	0.345693	0.642165	0.135833	0	0.360646	0.289042	0.393097	0.675277	0.338551	0.950031	0.0814269	0.454618	0.110061	0.363286	0.230204	0.250189	0.950031	0.336208	0.428113	0.633982	0.103912	0.885973	1.15563	0.432053	0.176751	0.289713	0.914013	0.592551	0.806447	0.399003	0.709139	1.09402	0.786275	1.83672	0.482275	0.860338	0.658026	0.263168	0.573303	1.40363	0.798315	0.684146	0.468732	0.337013	0.404132
TraesCS5D02G212300LC	RNA-directed DNA polymerase (reverse transcriptase)-related family protein	225257900	225258319	0.367196	0.345137	0.976299	0.271318	0.104919	0.415417	0.632047	0.514186	0.985994	0.811278	0.857984	0.213747	0.957658	0.28061	0.41667	0.149109	0.80261	0.985994	0.535422	1.39463	0.403332	0.648576	1.29401	1.5778	1.86572	0.734318	0.579194	0.793059	0.253068	0.687689	1.50401	1.77671	1.93243	0.43751	2.08682	0.962984	1.84615	1.2345	0.494489	2.16081	2.81469	1.44595	3.63425	1.18181	0.2865	1.91325
TraesCS5D02G212400LC	RNA-directed DNA polymerase (reverse transcriptase)-related family protein	225261767	225262387	0	0	0	0	0	0	0	0.0477882	0	0	0	0	0	0	0	0	0	0.0477882	0.00281107	0	0.114315	0	0.457273	0.22317	0	0.0845012	0	0	0.151767	0.114015	0	1.16335	0.98975	0	0.779729	1.24485	1.05916	0	0.283764	0.72122	0	0.246834	0	0.481827	1.60566	0.984684
TraesCS5D02G212500LC	Cytospin-A	225263408	225263758	0	0	0.12058	0	0	0	0.310881	0.115937	0.273045	0	0	0	0	0	0	0	0	0.310881	0.0482614	0	0	0	0	0	0	0.195157	0	0	0.163298	0	0.268554	0	0	0.191857	0	0	0	0.365567	0	0	0	0	0	0	0.38317	0
TraesCS5D02G212600LC	Retrotransposon protein, putative, unclassified	225269646	225270923	0	0	0	0	0	0	0	0	0	0	0	0	0	0	0	0	0	0	0	0	0	0	0	0	0	0	0	0	0	0	0	0	0	0	0	0	0	0	0	0	0	0	0	0	0	0
TraesCS5D02G212700LC	Retrotransposon protein, putative, unclassified	225507512	225508090	0	0.0696823	0	0	0	0	0	0	0	0	0	0	0	0	0	0	0	0.0696823	0.00409896	0	0.251541	0	0	0	0	0	0.182579	0	0.0828488	0	0	0	0	0	0	0	0	0	0	0	0	0	0	0	0	0
TraesCS5D02G141400	R3H domain-containing protein 4	225581642	225584961	13.3732	16.127	8.19035	6.23502	5.2151	8.73798	6.41042	9.17614	8.07643	9.50278	9.32471	12.3438	15.1762	14.048	13.8903	17.9326	15.0576	17.9326	11.1069	21.2629	19.8041	22.8868	22.6448	23.0745	21.9567	20.6989	24.6138	24.3573	11.2119	17.9343	21.6458	24.9936	23.0481	26.0905	19.3265	32.6808	24.8318	46.8684	46.8763	44.4201	24.7924	30.1057	26.4825	23.5909	18.2042	19.3071
TraesCS5D02G212800LC	RNA-directed DNA polymerase (reverse transcriptase)-related family protein	225746839	225747372	0	0	0	0.124184	0	0	0	0	0	0	0	0	0	0	0	0	0	0.124184	0.00730494	0	0	0	0	0.275365	0	0	0	0	0	0	0	0	0	0	0	0	0	0	0	0	0	0	0	0	0	0
TraesCS5D02G141500	lon protease 4	225860156	225860506	0	0	0	0	0	0	0	0	0	0	0	0	0	0	0	0	0	0	0	0	0	0	0	0	0	0	0	0	0	0	0.134277	0.168589	0	0	0.626703	0	0	0	0	0	0	0	0	0	0	3.84e-09
TraesCS5D02G212900LC	Bifunctional glutamine synthetase adenylyltransferase/adenylyl-removing enzyme	225987188	225987379	0	0	0	0	0	0	0	0	0	0	0	0	0	0	0	0	0	0	0	0	0	0	0	0	0	0	0	0	0	0	0	0	0	0	0	0	0	0	0	0	0	0	0	0	0	0
TraesCS5D02G213000LC	Endonuclease/exonuclease/phosphatase family protein	226476717	226477040	0	0	0	0	0	0.0928758	0	0	0	0	0	0	0	0	0	0	0	0.0928758	0.00546328	0	0	0	0	0	0.238174	0	0	0	1.83955	0	0	0	0	0	0	0	0	0	0	0	0	0	0	0	0	0
TraesCS5D02G213100LC	NAC domain protein	226569471	226571712	0	0	0	0	0	0	0	0	0	0	0	0	0	0	0	0	0	0	0	0	0	0	0	0	0	0	0	0	0	0	0	0	0	0	0	0	0	0	0	0	0	0	0	0	0	0
TraesCS5D02G141600	Heavy metal transport/detoxification superfamily protein	226939574	226942436	13.8684	18.1853	1.47392	0.985184	0.890428	1.89985	1.57094	2.84961	3.8176	2.06321	1.49346	13.8243	13.9721	13.6054	10.447	13.6754	14.9407	18.1853	7.62134	9.26454	8.21292	8.23392	6.14532	8.49126	8.38162	7.48838	7.81057	9.12912	3.12402	3.88773	3.47376	2.61911	3.84153	4.17955	2.47611	3.36894	5.30016	0.336576	0.881837	0.212627	8.74034	14.3252	7.53283	0	0.163105	0.240609
TraesCS5D02G213200LC	ACP-SH:acetate ligase	226939602	226942394	4.84957	7.88157	3.18135	2.90826	1.25146	7.25998	7.07198	7.15995	6.48665	6.22767	5.49659	4.06324	8.72267	5.21304	10.074	3.31773	5.66932	10.074	5.69618	16.5263	16.3639	19.7395	14.6088	13.5061	14.2906	10.9454	16.0454	12.7435	1.36726	1.62431	2.43879	2.35211	2.89687	4.52612	3.13606	4.6166	3.78297	0.979182	0.897284	0.844691	19.2394	23.0333	11.9313	0.227282	0.154866	0
TraesCS5D02G213300LC	Ribosomal protein L2	226944960	226945172	0	0	0	0	0	0	0	0	0	0	0	0	0	0	0	0	0	0	0	0	0	0	0	0	0	0	0	0	0	0	0	0	0	0	0	0	0	0	0	0	0	0	0	0	0	0
TraesCS5D02G141700	carboxyl-terminal peptidase (DUF239)	227544458	227546969	0	0	0	0	0	0	0	0	0	0	0	0	0	0	0	0	0	0	0	0	0	0	0	0	0	0	0	0	0.0446935	0	0	0	0	0	0	0	0	0	0	0	0	0	0	0	0	0
TraesCS5D02G213400LC	tRNA-specific 2-thiouridylase MnmA	227591287	227594672	0.105246	0.0477913	0.0373743	0	0	0	0.0245498	0.0362203	0	0.0537444	0.0350891	0.0899626	0	0.09103	0.0445507	0.0635057	0	0.105246	0.0370038	0.0674215	0.087412	0.0572201	0	0	0	0.0648932	0	0.0503189	0.177237	0	0	0.0557974	0	0	0	0	0.0677061	0.241613	0	0	0	0	0	0	0	0
TraesCS5D02G141800	actin cross-linking protein (DUF569)	227703274	227705102	14.3258	13.0706	0	0	0	0	0	0	0	0.47003	0	21.7309	20.4564	15.717	16.9665	19.2576	15.9399	21.7309	8.11381	0.185639	0.201382	0.088215	0	0	0	0	0	0	0.119982	0	0	0	0	0	0	0	0	0.0597572	0	0.060779	0	0	0	0	0	0
TraesCS5D02G213500LC	Cysteine--tRNA ligase	227707375	227707677	0	0	0	0	0	0	0.101046	0	0	0	0	0	0	0	0	0	0	0.101046	0.00594388	0	0	0	0.280265	0	0	0	0	0	0	0	0.173812	0	0	0	0	0.821993	0	0	0	0	0	0.497655	0	0	0	0
TraesCS5D02G141900	Calmodulin-like family protein	227736852	227737403	1.17996	2.20313	0.116599	0.354607	0.690486	0.122067	0.382835	0.169483	0.884166	0.370622	0.346927	0.629462	0.469234	0.46632	0.688101	0.294765	1.55874	2.20313	0.642794	1.716	3.34468	1.04738	2.90685	2.75907	0.448489	1.62915	3.1492	1.7242	4.26041	5.87326	3.43267	3.10362	4.87124	1.98455	2.37529	5.75176	1.99564	5.8523	3.88243	7.09079	0.12553	1.45152	0.116068	12.5562	12.0504	5.31347
TraesCS5D02G213600LC	Pentatricopeptide repeat (PPR-like) superfamily protein	227771092	227771409	8.57432	9.84189	12.4725	5.07185	3.84647	8.18475	6.28219	11.7027	12.8004	14.6762	14.8249	8.95924	7.62682	8.41737	10.8872	7.59699	10.4565	14.8249	9.54249	21.8364	12.5427	20.4182	13.3655	12.0747	19.6157	14.7136	11.4091	10.6991	1.89167	2.18789	3.02916	0.798451	1.95333	1.35371	1.12017	3.9608	1.93067	0.21637	0	0.8536	11.793	7.31258	9.2326	3.99694	2.04143	1.62744
TraesCS5D02G213610LC	Protein FAR1-RELATED SEQUENCE 5	228053904	228057422	2.89386	5.01998	2.31837	1.85392	1.05642	3.55189	2.43356	2.83479	3.15486	3.33146	3.0853	2.74862	4.1761	3.08447	4.44215	2.81123	3.16231	5.01998	3.05643	4.73229	4.99123	5.03069	3.37277	3.07958	3.81831	2.49021	3.58446	2.91584	0.901324	1.92599	1.51584	1.64014	1.46388	1.28673	1.43808	1.71812	1.85405	0.245775	0.531527	0.320461	5.38927	6.3173	5.03021	1.86687	1.99768	2.03389
[truncated: 831 more columns]
