# Supplementary material for: Dmc1 is a candidate for temperature tolerance during wheat meiosis
Source: Theor Appl Genet. 2019 Dec 18;133(3):809–28. doi: 10.1007/s00122-019-03508-9 (PMC7021665; doi:10.1007/s00122-019-03508-9)
Supplement: Supplementary file 10 — Dmc1 sequence identity matrices. a) Percentages of nucleotide sequence identity for the three TaDmc1 homeologs: TraesCS5A02G133000 (TaDmc1-A1) on chromosome 5A, TraesCS5B02G131900 (TaDmc1-B1) on 5B and TraesCS5D02G141200 (TaDmc1-D1) on 5D; b) percentages of amino-acid sequence identity for DMC1 proteins in wheat (TaDMC1-A1, TaDMC1-B1 and TaDMC1-D1), barley (HvDMC1) and rice (OsDMC1A and OsDMC1B); c) percentages of nucleotide sequence identity for Dmc1 homeologs in T. aestivum (TaDmc1) and its progenitor genomes: T. urartu (TuDmc1-A), Ae. tauschii (AetDmc1-D) and T. dicoccoides A genome (TdDmc1-A) and B genome (TdDmc1-B); d) percentages of amino-acid sequence identity for DMC1 proteins in T. aestivum (TaDMC1) and its progenitor genomes: T. urartu (TuDMC1-A), Ae. tauschii (AetDMC1-D) and T. dicoccoides A genome (TdDMC1-A) and B genome (TdDMC1-B). Two different splice variants each are shown for TdDMC1-A, TdDMC1-B and AetDMC1-D. Note that of all the amino-acid sequences of T. aestivum and its progenitors, T. urartu is the most divergent (XLSX 14 kb) [file 122_2019_3508_MOESM10_ESM.xlsx]

## Sheet: Sheet1
a
CDs	TaDmc1-A1	TaDmc1-D1	TaDmc1-B1
TaDmc1-A1	ID	98.7	98.6
TaDmc1-D1	98.7	ID	0.98.1
TaDmc1-B1	98.6	98.1	ID
DNA	TaDmc1-A1	TaDmc1-D1	TaDmc1-B1
TaDmc1-A1	ID	89	82.1
TaDmc1-D1	89	ID	85.9
TaDmc1-B1	82.1	85.9	ID
Promoters	TaDmc1-A1	TaDmc1-D1	TaDmc1-B1
TaDmc1-A1	ID	90	63.1
TaDmc1-D1	90	ID	62.2
TaDmc1-B1	63.1	62.2	ID
b
Proteins	TaDMC1-A1	HvDMC1	TaDMC1-B1	TaDMC1-D1	OsDMC1A	OsDMC1B
TaDMC1-A1	ID	98.8	98.8	99.4	95.9	97.3
HvDMC1	98.8	ID	98.2	98.8	95.3	96.8
TaDMC1-B1	98.8	98.2	ID	98.8	95.3	96.8
TaDMC1-D1	99.4	98.8	98.8	ID	95.9	97.3
OsDMC1A	95.9	95.3	95.3	95.9	ID	98.5
OsDMC1B	97.3	96.8	96.8	97.3	98.5	ID
c
DNA	TaDmc1-A1	TdDmc1-A	TuDmc1-A	TaDmc1-D1	AetDmc1-D	TaDmc1-B1	TdDmc1-B
TaDmc1-A1	ID	98.6	98.4	88.8	88.8	82	88.5
TdDmc1-A	98.6	ID	97.2	87.9	87.8	81.1	87.5
TuDmc1-A	98.4	97.2	ID	89.9	89.9	82.9	89.6
TaDmc1-D1	88.8	87.9	89.9	ID	99.8	85.8	92.7
AetDmc1-D	88.8	87.8	89.9	99.8	ID	85.8	92.7
TaDmc1-B1	82	81.1	82.9	85.8	85.8	ID	92.2
TdDmc1-B	88.5	87.5	89.6	92.7	92.7	92.2	ID
d
Proteins	TdDMC1-B.4	TdDMC1-B.6	TaDMC1-B1	AetDMC1-D.8	AetDMC1-D.5	TaDMC1-D1	TaDMC1-A1	TdDMC1-A.2	TdDMC1-A.1	TuDMC1-A.1
TdDMC1-B.4	ID	97.3	90.9	97.3	97.3	91.4	91.4	90.6	95.4	69.5
TdDMC1-B.6	97.3	ID	92.9	94.7	94.7	93.4	93.4	92.6	94.9	71
TaDMC1-B1	90.9	92.9	ID	89.7	89.6	98.8	98.8	97.9	90.1	75.2
AetDMC1-D.8	97.3	94.7	89.7	ID	98.9	90.7	90.2	89.4	93.4	68.9
AetDMC1-D.5	97.3	94.7	89.6	98.9	ID	90.7	90.1	89.3	93.3	69.5
TaDMC1-D1	91.4	93.4	98.8	90.7	90.7	ID	99.4	98.5	90.6	75.4
TaDMC1-A1	91.4	93.4	98.8	90.2	90.1	99.4	ID	99.1	91.2	75.7
TdDMC1-A.2	90.6	92.6	97.9	89.4	89.3	98.5	99.1	ID	91.4	74.9
TdDMC1-A.1	95.4	94.9	90.1	93.4	93.3	90.6	91.2	91.4	ID	69.3
TuDMC1-A	69.5	71	75.2	68.9	69.5	75.4	75.7	74.9	69.3	ID
